# Supplementary material for: Impact of the Stress Hyperglycemia Ratio on In-Hospital and Long-Term Poor Prognosis in Patients with Acute Myocarditis
Source: Rev Cardiovasc Med. 2023 Apr 4;24(4):103. doi: 10.31083/j.rcm2404103 (PMC11273025; doi:10.31083/j.rcm2404103)
Supplement: Supplementary file 1 [file 2153-8174-24-4-103-s1.zip]

Archive with 1 entries (1 files):
- 2153-8174-24-4-103-s1.docx
